# Supplementary material for: Risk prediction model for epithelial ovarian cancer using molecular markers and clinical characteristics
Source: J Ovarian Res. 2015 Oct 21;8:67. doi: 10.1186/s13048-015-0195-6 (PMC4618052; doi:10.1186/s13048-015-0195-6)
Supplement: Additional file 1: — Table S1. Prognostic molecular markers in published studies. Table S2. The relationship between molecular markers and clinicopathologic characteristics. Figure S1. Single immunostaining of 15 molecular markers in epithelial ovarian cancer. Figure S2. Kaplan-Meier overall survival analyses of 15 molecular markers inepithelial ovarian cancer. (ZIP 108 kb) [file 13048_2015_195_MOESM1_ESM.zip]

Archive with 1 entries (1 files):
- UPDATED ADDITIONAL FILE/Additional file.pdf
